# Supplementary material for: Spatial variation in housing construction material in low- and middle-income countries: A Bayesian spatial prediction model of a key infectious diseases risk factor and social determinant of health
Source: PLOS Glob Public Health. 2024 Dec 18;4(12):e0003338. doi: 10.1371/journal.pgph.0003338 (PMC11654929; doi:10.1371/journal.pgph.0003338)
Supplement: S1 Data — (XLSX) [file pgph.0003338.s002.xlsx]

## Sheet: Codebook
Variable	Definition	Category label	Category definition	Source
ISO3	Three-letter country code			https://wits.worldbank.org/wits/wits/witshelp/content/codes/country_codes.htm
Country	Country name			https://wits.worldbank.org/wits/wits/witshelp/content/codes/country_codes.htm
Region	Region of the globe as defined by the World Bank	EAP	East Asia and Pacific	https://datatopics.worldbank.org/sdgatlas/archive/2017/the-world-by-region.html
		ECA	Europe and Central Asia
		LAC	Latin America and Caribben
		MENA	Middle East and North Africa
		SA	South Asia
		SSA	Sub-Saharan Africa
Survey	Type and source of survey	DHS	Demographic and Health Survey	https://dhsprogram.com/
		MIS	Malaria Indicator Survey	https://dhsprogram.com/
		AIS	AIDS Indicator Survey	https://dhsprogram.com/
		MICS	Multiple Indicator Cluster Survey	https://mics.unicef.org/surveys
		BFHS	Botswana Family Health Survey	https://microdata.statsbots.org.bw/index.php/catalog/9
		ENDESA	Encuesta Nicaragüense de Demografía y Salud	https://www.inide.gob.ni/Home/endesa
		ENSANUT	Encuesta Nacional de Salud y Nutrición	https://www.salud.gob.ec/encuesta-nacional-de-salud-y-nutricion-ensanut/
		PNDS	Pesquisa Nacional de Demografia e Saúde da Criança e da Mulher	https://bvsms.saude.gov.br/bvs/pnds/
Year	Year in which the survey was conducted
Clusters	Number of clusters included in the survey
Households	Number of households included in the survey
Floors_Obs	Number of households with information on floor material
Flr_Fin	Percent of households with finished floors
Flr_Rud	Percent of households with rudimentary floors
Flr_Nat	Percent of households with natural floors
Roof_Obs	Number of households with information on roof material
Rf_Fin	Percent of households with finished roofs
Rf_Rud	Percent of households with rudimentary roofs
Rf_Nat	Percent of households with natural roofs
Walls_Obs	Number of households with information on wall material
Wll_Fin	Percent of households with finished walls
Wll_Rud	Percent of households with rudimentary walls
Wll_Nat	Percent of households with natural walls

## Sheet: Survey_summary
ISO3	Country	Region	Survey	Year	Clusters	Households	Floors_Obs	Flr_Fin	Flr_Rud	Flr_Nat	Roof_Obs	Rf_Fin	Rf_Rud	Rf_Nat	Walls_Obs	Wll_Fin	Wll_Rud	Wll_Nat
AFG	Afghanistan	SA	MICS	2011	449	13468	12968	0.967613	0.0030074	0.02938	9140	0.798031	0.186761	0.0152079	12338	0.21989	0.461015	0.319095
AFG	Afghanistan	SA	DHS	2015	956	24395	22717	0.92521	0.00233305	0.0724568	24092	0.100863	0.681928	0.217209	24150	0.276273	0.334286	0.389441
AFG	Afghanistan	SA	MICS	2023	972	23338	22926	0.871892	0.00196284	0.126145	22996	0.0979736	0.0130457	0.888981	22984	0.180299	0.129873	0.689828
AGO	Angola	SSA	MIS	2007	115	2599	2598	0.41224	0.000384911	0.587375	0	0	0	0	0	0	0	0
AGO	Angola	SSA	MIS	2011	238	8030	8024	0.42348	0.00112164	0.575399	6955	0.79468	0.20532	0	7609	0.423577	0.576423	0
AGO	Angola	SSA	DHS	2016	625	16109	16038	0.397431	0.00137174	0.601197	16023	0.850465	0.00692754	0.142608	16091	0.342365	0.521099	0.136536
ARG	Argentina	LAC	MICS	2020	940	19420	14883	0.931264	0.0546261	0.0141101	14790	0.963016	0.027789	0.0091954	14837	0.973984	0.0234549	0.00256116
ARM	Armenia	ECA	DHS	2005	308	6707	6533	0.593602	0.396449	0.00994949	0	0	0	0	0	0	0	0
ARM	Armenia	ECA	DHS	2010	308	6700	6615	0.697959	0.299622	0.00241875	6682	0.998803	0.000897935	0.000299312	6641	0.988405	0.0109923	0.000602319
ARM	Armenia	ECA	DHS	2016	313	7893	7884	0.765474	0.231735	0.00279046	7891	0.997972	0.00101381	0.00101381	7886	0.932665	0.0669541	0.000380421
AZE	Azerbaijan	ECA	DHS	2006	318	7180	6998	0.151329	0.815805	0.0328665	4074	0.989936	0.00760923	0.00245459	7147	0.883308	0.0976634	0.019029
BDI	Burundi	SSA	MICS	2005	548	8220	8088	0.11412	0.00111276	0.884768	8148	0.585911	0.00294551	0.411144	8111	0.353101	0.590063	0.0568364
BDI	Burundi	SSA	DHS	2010	376	8596	8540	0.171897	0.000351288	0.827752	8377	0.710159	0.00644622	0.283395	8575	0.466006	0.472187	0.0618076
BDI	Burundi	SSA	MIS	2012	200	4866	4836	0.180314	0	0.819686	4855	0.764985	0.000411946	0.234604	4866	0.438964	0.538019	0.0230169
BDI	Burundi	SSA	DHS	2017	554	15977	15806	0.19733	0.000189801	0.80248	15953	0.837836	0.00332226	0.158842	15829	0.573757	0.402236	0.0240066
BEN	Benin	SSA	DHS	2006	750	17511	17495	0.562046	0.0118891	0.426065	17471	0.766413	0.0100166	0.22357	17477	0.399668	0.056932	0.5434
BEN	Benin	SSA	DHS	2012	750	17422	17412	0.589421	0.0196416	0.390937	17403	0.789691	0.0480952	0.162213	17394	0.48304	0.0563988	0.460561
BEN	Benin	SSA	MICS	2014	727	14606	14020	0.723252	0.010699	0.266049	13969	0.901783	0.0144606	0.0837569	13878	0.601239	0.0324254	0.366335
BEN	Benin	SSA	DHS	2018	555	14156	14130	0.685846	0.0116773	0.302477	14004	0.925807	0.0144245	0.0597686	14096	0.572928	0.0701617	0.35691
BEN	Benin	SSA	MICS	2022	793	17448	16774	0.729462	0.00888279	0.261655	16726	0.940631	0.0150664	0.0443023	16695	0.636238	0.0787062	0.285055
BFA	Burkina Faso	SSA	MICS	2006	197	6034	5516	0.378535	0.00271936	0.618745	5519	0.437398	0.231745	0.330857	5490	0.11694	0.201457	0.681603
BFA	Burkina Faso	SSA	DHS	2010	573	14424	14419	0.475484	0.000138706	0.524378	14405	0.5832	0.0265186	0.390281	14389	0.437	0.209813	0.353186
BFA	Burkina Faso	SSA	MIS	2014	252	6448	6437	0.436849	0	0.563151	6412	0.757486	0	0.242514	6258	0.295142	0.101151	0.603707
BFA	Burkina Faso	SSA	MIS	2018	245	6322	6317	0.59142	0.000158303	0.408422	6317	0.82745	0.024537	0.148013	6297	0.309989	0.0471653	0.642846
BFA	Burkina Faso	SSA	DHS	2021	514	13251	13242	0.786513	0.000302069	0.213185	13218	0.921849	0.0170222	0.0611288	13229	0.648273	0.109456	0.242271
BGD	Bangladesh	SA	MICS	2006	1927	67442	61531	0.2025	0.0119289	0.785572	60745	0.921014	0.00679891	0.072187	60344	0.217221	0.526714	0.256065
BGD	Bangladesh	SA	DHS	2007	361	10400	10388	0.242588	0.00413939	0.753273	10246	0.944466	0.00117119	0.0543627	10375	0.629301	0.161928	0.208771
BGD	Bangladesh	SA	DHS	2011	600	17141	17137	0.285231	0.00145883	0.71331	17132	0.967604	0.00122578	0.0311697	17115	0.720479	0.104178	0.175343
BGD	Bangladesh	SA	MICS	2013	2728	54560	50944	0.198787	0.0113458	0.789867	51156	0.96237	0.000762374	0.0368676	48433	0.266347	0.478207	0.255446
BGD	Bangladesh	SA	DHS	2014	600	17300	17281	0.325676	0.00289335	0.671431	17255	0.9847	0.000927267	0.0143726	17150	0.786589	0.0810496	0.132362
BGD	Bangladesh	SA	DHS	2018	672	19457	19448	0.380965	0.00380502	0.61523	19445	0.992543	0.000925688	0.00653124	19444	0.86726	0.0436124	0.0891278
BGD	Bangladesh	SA	MICS	2019	3186	63720	60555	0.342713	0.00959458	0.647692	60539	0.990089	0.0013545	0.00855647	60490	0.351199	0.512862	0.13594
BLZ	Belize	LAC	MICS	2006	120	2400	1827	0.872469	0.0870279	0.0405036	1827	0.944718	0.0060208	0.0492611	1784	0.912556	0.073991	0.0134529
BLZ	Belize	LAC	MICS	2011	196	4900	4397	0.694337	0.246532	0.0591312	4396	0.929936	0.00705187	0.0630118	4250	0.92	0.052	0.028
BLZ	Belize	LAC	MICS	2016	218	5242	4572	0.77734	0.178696	0.0439633	4626	0.939905	0.00259403	0.0575011	4617	0.869396	0.112411	0.0181936
BOL	Bolivia	LAC	DHS	2008	970	18969	18894	0.586535	0.120938	0.292527	18706	0.860098	0	0.139902	18869	0.911601	0.0791245	0.00927447
BRA	Brazil	LAC	PNDS	2006	1088	14617	12922	0.887943	0.0720477	0.0400093	12894	0.989452	0.000930665	0.00961688	12989	0.947571	0.0501193	0.00230965
BTN	Bhutan	SA	MICS	2010	692	15040	14307	0.265045	0.620885	0.11407	14263	0.856552	0.107551	0.0358971	14070	0.468728	0.4801	0.0511727
BWA	Botswana	SSA	BFHS	2008	370	7387	6647	0.848202	0.00300888	0.148789	6677	0.854875	0.00134791	0.143777	6674	0.810009	0.122266	0.0677255
CAF	Central African Republic	SSA	MICS	2006	323	11144	10918	0.069793	0.00357208	0.926635	10932	0.172155	0.131175	0.69667	10792	0.919014	0.0357672	0.0452187
CAF	Central African Republic	SSA	MICS	2010	401	11182	10953	0.0739523	0.00283027	0.923217	10981	0.16137	0.162462	0.676168	10918	0.391372	0.565671	0.0429566
CAF	Central African Republic	SSA	MICS	2019	451	8994	8126	0.158381	0.00529166	0.836328	8072	0.375372	0.204782	0.419846	8127	0.794266	0.0847791	0.120955
CIV	Cote d'Ivoire	SSA	AIS	2005	249	909	904	0.873894	0.00331858	0.122788	0	0	0	0	0	0	0	0
CIV	Cote d'Ivoire	SSA	MICS	2006	304	7600	7594	0.792863	0.00237029	0.204767	7503	0.806877	0.0935626	0.0995602	7585	0.671984	0.308767	0.0192485
CIV	Cote d'Ivoire	SSA	DHS	2012	351	9686	9656	0.773819	0.000724938	0.225456	9393	0.797722	0.0497179	0.15256	9654	0.668531	0.108867	0.222602
CIV	Cote d'Ivoire	SSA	MICS	2016	511	12768	11872	0.816038	0	0.183962	11814	0.808786	0.0644151	0.126799	11863	0.672933	0.166821	0.160246
CIV	Cote d'Ivoire	SSA	DHS	2021	539	14766	14763	0.863646	0.00169342	0.134661	14762	0.895204	0.0347514	0.0700447	14756	0.778734	0.107482	0.113784
CMR	Cameroon	SSA	MICS	2006	466	9856	9661	0.497878	0.00590001	0.496222	9553	0.796294	0.0464775	0.157228	9643	0.496733	0.232085	0.271181
CMR	Cameroon	SSA	DHS	2011	578	14214	14142	0.539386	0.00586904	0.454745	14103	0.789052	0.0295682	0.18138	14147	0.631724	0.297731	0.070545
CMR	Cameroon	SSA	MICS	2014	475	10748	10099	0.591841	0.00475295	0.403406	10180	0.828193	0.0126719	0.159136	10076	0.630508	0.349643	0.0198491
CMR	Cameroon	SSA	DHS	2018	430	11710	11478	0.635389	0.00470465	0.359906	11709	0.841489	0.0275856	0.130925	11699	0.625096	0.219762	0.155141
CMR	Cameroon	SSA	MIS	2022	444	6031	6031	0.62129	0.0049743	0.373736	6031	0.856243	0.0446029	0.0991544	6026	0.748921	0.122967	0.128112
COD	Democratic Republic of Congo	SSA	DHS	2007	300	8886	8870	0.213191	0.0208568	0.765953	8866	0.382698	0.0288744	0.588428	0	0	0	0
COD	Democratic Republic of Congo	SSA	MICS	2010	383	11490	11353	0.192636	0.00572536	0.801638	11324	0.394737	0.00847757	0.596786	10885	0.348553	0.475057	0.17639
COD	Democratic Republic of Congo	SSA	DHS	2013	536	18171	18136	0.143141	0.00441112	0.852448	18146	0.299129	0.00534553	0.695525	17867	0.241563	0.602843	0.155594
COD	Democratic Republic of Congo	SSA	MICS	2018	709	20810	20756	0.139381	0.0056851	0.854934	20697	0.297869	0.00850365	0.693627	20613	0.273468	0.586911	0.139621
COG	Congo	SSA	DHS	2005	225	5879	5828	0.622512	0.0102951	0.367193	5871	0.846023	0	0.153977	5789	0.555364	0.297633	0.147003
COG	Congo	SSA	AIS	2009	240	7096	7066	0.416502	0.00254741	0.580951	7048	0.665011	0	0.334989	6854	0.413773	0.325941	0.260286
COG	Congo	SSA	DHS	2012	384	11632	11619	0.399862	0.00559429	0.594543	11611	0.726466	0.0732926	0.200241	11311	0.485015	0.430378	0.0846079
COG	Congo	SSA	MICS	2015	531	13275	12783	0.475632	0.0104827	0.513886	12805	0.777118	0.0161656	0.206716	12767	0.614083	0.285502	0.100415
COL	Colombia	LAC	DHS	2005	3864	37211	37207	0.391109	0.526809	0.0820813	0	0	0	0	37195	0.797688	0.190375	0.0119371
COL	Colombia	LAC	DHS	2010	4987	51447	51438	0.417882	0.509468	0.0726506	0	0	0	0	51410	0.783972	0.188174	0.0278545
COL	Colombia	LAC	DHS	2015	4878	44614	44607	0.479454	0.441814	0.078732	0	0	0	0	44557	0.800794	0.167628	0.0315775
COM	Comoros	SSA	DHS	2012	252	4482	4444	0.663816	0.0128263	0.323357	4456	0.870512	0.016158	0.11333	4440	0.765991	0.0641892	0.16982
COM	Comoros	SSA	MICS	2022	357	6801	6122	0.879615	0.00261352	0.117772	5822	0.973033	0.0197527	0.00721402	4731	0.681251	0.229338	0.0894103
CRI	Costa Rica	LAC	MICS	2011	368	6797	5537	0.912949	0.0756727	0.011378	5540	0.996029	0.00361011	0.000361011	5423	0.933985	0.0658307	0.0001844
CRI	Costa Rica	LAC	MICS	2018	500	10093	8358	0.950945	0.0356545	0.0134003	8476	0.995871	0.00401133	0.00011798	8076	0.905523	0.094106	0.000371471
CUB	Cuba	LAC	MICS	2019	454	10896	10404	0.945502	0.00336409	0.0511342	10393	0.946695	0.0169345	0.0363706	10375	0.834313	0.106024	0.0596627
DJI	Djibouti	MENA	MICS	2006	215	5209	4808	0.598586	0.0124792	0.388935	4791	0.784596	0.145899	0.0695053	4589	0.589017	0.341469	0.0695141
DOM	Dominican Republic	LAC	DHS	2007	1428	32431	32360	0.946384	0	0.0536156	32253	0.274207	0.718972	0.00682107	32197	0.914278	0.0165854	0.0691369
DOM	Dominican Republic	LAC	DHS	2013	524	11464	11460	0.948953	0	0.0510471	11449	0.323085	0.671238	0.00567735	11188	0.941187	0.0541652	0.00464784
DOM	Dominican Republic	LAC	MICS	2014	2075	33097	31049	0.956488	0	0.0435119	31046	0.994106	0	0.00589448	29923	0.889349	0.0158741	0.0947766
DOM	Dominican Republic	LAC	MICS	2019	1747	34982	31316	0.972091	0	0.0279091	31339	0.998564	0	0.00143591	30578	0.83668	0.161816	0.00150435
DZA	Algeria	MENA	MICS	2013	1120	28000	27070	0.983229	0	0.0167713	26760	0.96775	0.0223094	0.00994021	26737	0.921083	0.0196731	0.0592437
DZA	Algeria	MENA	MICS	2019	1253	31325	29897	0.990701	0	0.00929859	29727	0.984627	0.0117738	0.00359942	29815	0.972128	0.0141204	0.0137515
ECU	Ecuador	LAC	ENSANUT	2018	2590	43311	43311	0.806308	0.155965	0.0377271	43311	0.991018	0.00274757	0.00623398	43251	0.963145	0	0.0368546
EGY	Egypt	MENA	DHS	2005	1356	21915	21894	0.852517	0.00059377	0.14689	0	0	0	0	0	0	0	0
EGY	Egypt	MENA	DHS	2008	1263	18906	18897	0.884267	0.000476266	0.115256	0	0	0	0	0	0	0	0
EGY	Egypt	MENA	DHS	2014	1836	28175	28062	0.944231	0.000997791	0.0547716	0	0	0	0	0	0	0	0
ETH	Ethiopia	SSA	DHS	2005	531	13627	13607	0.187771	0.00771662	0.804512	12567	0.434073	0.0629426	0.502984	12755	0.0917287	0.836691	0.0715798
ETH	Ethiopia	SSA	DHS	2011	571	16037	15940	0.223338	0.00589711	0.770765	15529	0.486445	0.0569901	0.456565	15728	0.117688	0.750509	0.131803
ETH	Ethiopia	SSA	DHS	2016	643	16650	16639	0.283671	0.00853417	0.707795	16587	0.596913	0.0986917	0.304395	16414	0.132509	0.759108	0.108383
ETH	Ethiopia	SSA	DHS	2019	305	8663	8658	0.278586	0.00820051	0.713213	8655	0.645061	0.134951	0.219988	8579	0.194661	0.65299	0.152349
FJI	Fiji	EAP	MICS	2021	300	6000	4855	0.851493	0.139032	0.00947477	5462	0.986269	0.0120835	0.00164775	5460	0.854579	0.144505	0.000915751
GAB	Gabon	SSA	DHS	2012	336	9755	9746	0.683357	0.0166222	0.300021	9747	0.975377	0.00677131	0.0178516	9734	0.863982	0.0420177	0.0940004
GAB	Gabon	SSA	DHS	2021	390	11781	11780	0.775891	0.0182513	0.205857	11780	0.991766	0.00237691	0.00585739	912	0.889254	0.058114	0.0526316
GEO	Georgia	ECA	MICS	2005	475	14250	11884	0.412992	0.583474	0.00353416	11983	0.993491	0.00575816	0.000751064	11950	0.93046	0.0690377	0.000502092
GEO	Georgia	ECA	MICS	2018	706	14120	11820	0.579019	0.418443	0.00253807	12125	1	0	0	12089	0.964927	0.0350732	0
GHA	Ghana	SSA	MICS	2006	300	6302	5933	0.760998	0.00438227	0.23462	5928	0.786775	0.0253036	0.187922	5933	0.464352	0.5284	0.0072476
GHA	Ghana	SSA	DHS	2008	411	11778	11768	0.817386	0.000339905	0.182274	11625	0.856602	0.0233978	0.12	11678	0.684449	0.13427	0.181281
GHA	Ghana	SSA	MICS	2011	810	12150	11922	0.813706	0.00494883	0.181345	11920	0.810319	0.0278523	0.161829	11895	0.562673	0.0236234	0.413703
GHA	Ghana	SSA	DHS	2014	427	11835	11834	0.914737	0.00194355	0.0833192	11831	0.924267	0.0151297	0.0606035	11752	0.729833	0.161249	0.108918
GHA	Ghana	SSA	MIS	2016	200	5841	5840	0.833562	0.00136986	0.165068	5839	0.95119	0.0123309	0.0364788	5839	0.594451	0.0811783	0.324371
GHA	Ghana	SSA	MICS	2018	660	13202	12878	0.887405	0.00264016	0.109955	12879	0.933458	0.0217408	0.0448016	12802	0.747149	0.0335104	0.219341
GHA	Ghana	SSA	MIS	2019	200	5799	5798	0.918248	0.00137979	0.0803725	5789	0.962515	0.00380031	0.0336846	5787	0.78901	0.0497667	0.161223
GHA	Ghana	SSA	DHS	2022	618	17933	17933	0.8805	0.00189595	0.117604	17889	0.943094	0.00816144	0.048745	17798	0.750084	0.142432	0.107484
GIN	Guinea	SSA	DHS	2005	295	6282	6264	0.421456	0.00574713	0.572797	0	0	0	0	0	0	0	0
GIN	Guinea	SSA	DHS	2012	300	7109	7108	0.55332	0.000281373	0.446398	7105	0.691626	0.000562984	0.307811	7105	0.575792	0.043209	0.380999
GIN	Guinea	SSA	MICS	2016	419	8380	8056	0.632448	0.0134062	0.354146	8022	0.754799	0.0266766	0.218524	8066	0.711877	0.0826928	0.20543
GIN	Guinea	SSA	DHS	2018	401	7912	7909	0.62372	0.00278164	0.373499	7912	0.777048	0.0323559	0.190597	7911	0.646189	0.111364	0.242447
GIN	Guinea	SSA	DHS	2021	169	3985	3985	0.699624	0.0105395	0.289837	3984	0.84011	0.0210843	0.138805	3984	0.779367	0.0702811	0.150351
GMB	Gambia	SSA	MICS	2006	226	4294	4152	0.677264	0.000240848	0.322495	4203	0.822508	0.00856531	0.168927	4219	0.393458	0.0246504	0.581891
GMB	Gambia	SSA	MICS	2010	390	7800	7766	0.697914	0.000386299	0.3017	7787	0.828047	0.00642096	0.165532	7748	0.521554	0.348348	0.130098
GMB	Gambia	SSA	DHS	2013	281	6217	6190	0.77189	0.000484653	0.227625	6207	0.877235	0.0122442	0.11052	6195	0.69088	0.300565	0.00855529
GMB	Gambia	SSA	MICS	2018	390	7750	7350	0.825034	0.000952381	0.174014	7403	0.885857	0.00418749	0.109955	7377	0.717094	0.281551	0.00135556
GMB	Gambia	SSA	DHS	2020	280	6549	6547	0.89415	0	0.10585	6549	0.936326	0.00198504	0.0616888	6531	0.818864	0.161997	0.0191395
GNB	Guinea-Bissau	SSA	MICS	2006	275	4254	4094	0.186615	0.00048852	0.812897	4127	0.415556	0.00290768	0.581536	4065	0.162608	0.675769	0.161624
GNB	Guinea-Bissau	SSA	MICS	2014	287	5740	5590	0.229696	0	0.770304	5586	0.601862	0	0.398138	5589	0.037037	0.816783	0.14618
GNB	Guinea-Bissau	SSA	MICS	2019	328	6560	6457	0.351402	0.000154871	0.648444	6470	0.76136	0.00278207	0.235858	6466	0.0334055	0.851376	0.115218
GTM	Guatemala	LAC	DHS	2015	858	21383	21367	0.704076	0.00374409	0.29218	21366	0.975522	0.000936067	0.0235421	21342	0.680208	0.303111	0.0166807
GUY	Guyana	LAC	MICS	2007	220	5278	4939	0.678275	0.227981	0.0937437	4988	0.887129	0	0.112871	4855	0.829248	0.100103	0.0706488
GUY	Guyana	LAC	DHS	2009	325	5632	5604	0.554604	0.369022	0.076374	5579	0.908227	0.0148772	0.0768955	5568	0.881825	0.0991379	0.0190374
GUY	Guyana	LAC	MICS	2014	296	5904	5042	0.758628	0.192186	0.0491868	5046	0.939358	0.00733254	0.0533096	5019	0.408647	0.584778	0.00657501
GUY	Guyana	LAC	MICS	2020	417	8285	6800	0.586029	0.355	0.0589706	6948	0.939983	0.0211572	0.0388601	6661	0.762648	0.217385	0.019967
HND	Honduras	LAC	DHS	2006	1046	18420	18417	0.256828	0.434924	0.308248	18370	0.985411	0.00408274	0.0105063	18379	0.403776	0.591926	0.00429838
HND	Honduras	LAC	DHS	2011	1145	21306	21291	0.297215	0.484947	0.217839	21205	0.987031	0.00249941	0.0104692	21239	0.44569	0.552757	0.00155375
HND	Honduras	LAC	MICS	2019	1221	24643	20527	0.31042	0.555999	0.13358	20581	0.992712	0.00291531	0.00437297	20412	0.810308	0.187831	0.00186165
HTI	Haiti	LAC	DHS	2006	339	9998	9998	0.578616	0.00470094	0.416683	9993	0.858501	0.0124087	0.12909	9949	0.631119	0.179315	0.189567
HTI	Haiti	LAC	DHS	2012	445	13181	13114	0.550404	0.00274516	0.446851	12654	0.848506	0.0548443	0.0966493	12275	0.649695	0.196008	0.154297
HTI	Haiti	LAC	DHS	2017	450	13405	13402	0.591255	0.00194001	0.406805	13400	0.899776	0.0357463	0.0644776	13364	0.654145	0.189689	0.156166
IDN	Indonesia	EAP	DHS	2007	1580	38122	37894	0.673537	0.243548	0.0829155	37989	0.907394	0	0.0926058	37397	0.554536	0.371447	0.0740166
IDN	Indonesia	EAP	DHS	2012	1705	40784	40598	0.751145	0.19262	0.0562343	40591	0.927595	0.0180089	0.0543963	39914	0.959513	0	0.040487
IDN	Indonesia	EAP	DHS	2017	1858	45209	45113	0.818057	0.140226	0.0417175	45185	0.97809	0.00119509	0.0207148	45151	0.937676	0.0489026	0.0134216
IND	India	SA	DHS	2006	3850	109041	108869	0.549817	0.0790308	0.371152	108797	0.841503	0.0440821	0.114415	108627	0.665424	0.109006	0.22557
IND	India	SA	DHS	2016	28512	601254	600736	0.533795	0.0785087	0.387696	581663	0.873643	0.0489734	0.0773833	599290	0.686401	0.109434	0.204165
IND	India	SA	DHS	2021	30139	636057	635109	0.590935	0.0907718	0.318293	629712	0.866337	0.0667829	0.0668798	633977	0.726298	0.107758	0.165945
IRQ	Iraq	MENA	MICS	2006	3023	18136	17803	0.917823	0.00123575	0.0809414	17816	0.847384	0.125393	0.0272227	17473	0.914325	0.0370858	0.0485893
IRQ	Iraq	MENA	MICS	2011	3658	36592	35416	0.92941	0.000649424	0.0699401	35451	0.839976	0.117007	0.0430171	35497	0.889286	0.040595	0.0701186
IRQ	Iraq	MENA	MICS	2018	1710	20521	20173	0.977049	0.000793139	0.0221583	20173	0.9595	0.0324196	0.00808011	19902	0.970003	0.00658225	0.0234147
JAM	Jamaica	LAC	MICS	2011	236	4751	3782	0.877578	0.1211	0.00132205	3902	0.998975	0.000768836	0.000256279	3719	0.899704	0.0994891	0.000806668
JAM	Jamaica	LAC	MICS	2022	161	3277	2929	0.961079	0.0375555	0.00136565	2929	0.996927	0.00273131	0.000341413	2930	0.923208	0.0767918	0
JOR	Jordan	MENA	DHS	2007	930	14564	14563	0.99794	0	0.00206002	0	0	0	0	14551	0.992784	0.007216	0
JOR	Jordan	MENA	DHS	2009	929	13577	13576	0.997864	0	0.00213612	0	0	0	0	13574	0.994401	0.00559894	0
JOR	Jordan	MENA	DHS	2012	806	15190	15190	0.998354	0	0.00164582	15190	0.980843	0.0189598	0.000197498	15190	0.99447	0.00526662	0.000263331
JOR	Jordan	MENA	DHS	2017	970	18802	18799	0.996755	0	0.00324485	18758	0.991257	0.00874294	0	18756	0.987364	0.012636	0
KAZ	Kazakhstan	ECA	MICS	2006	625	15000	14112	0.352962	0.647038	0	14523	0.996144	0.00385595	0	13932	0.761628	0.238372	0
KAZ	Kazakhstan	ECA	MICS	2011	780	16380	15479	0.510627	0.485109	0.00426384	15385	0.99675	0.00324992	0	13527	0.978487	0.0215125	0
KAZ	Kazakhstan	ECA	MICS	2015	839	16791	16442	0.682642	0.317358	0	16424	0.998173	0.0018266	0	15201	0.989474	0.0105256	0
KEN	Kenya	SSA	DHS	2009	398	9057	9046	0.449812	0.0043113	0.545877	9040	0.0949115	0.691593	0.213496	9020	0.470288	0.222727	0.306984
KEN	Kenya	SSA	DHS	2014	1594	36430	36404	0.438578	0.00151082	0.559911	35945	0.0261789	0.804702	0.169119	35744	0.470485	0.114956	0.414559
KEN	Kenya	SSA	MIS	2015	245	6481	6480	0.512809	0.00154321	0.485648	6436	0.0380671	0.823493	0.13844	6443	0.466398	0.141239	0.392364
KEN	Kenya	SSA	MIS	2020	298	7952	7950	0.547044	0.00100629	0.45195	7871	0.939144	0.00889341	0.0519629	7637	0.534634	0.205578	0.259788
KEN	Kenya	SSA	DHS	2022	1691	37911	37879	0.599593	0.00184799	0.398559	37628	0.911157	0.0122781	0.0765653	37227	0.570419	0.272625	0.156956
KGZ	Kyrgyzstan	ECA	MICS	2006	400	5200	5160	0.852907	0.0852713	0.0618217	5173	0.989368	0.00966557	0.000966557	5145	0.431681	0.406803	0.161516
KGZ	Kyrgyzstan	ECA	DHS	2012	316	8040	8000	0.739625	0.22525	0.035125	8033	0.978713	0.0206648	0.000622432	8028	0.526532	0.311161	0.162307
KGZ	Kyrgyzstan	ECA	MICS	2014	398	7190	6892	0.975914	0.00870575	0.0153802	6925	0.995235	0.00462094	0.000144404	6898	0.54639	0.298347	0.155262
KGZ	Kyrgyzstan	ECA	MICS	2018	360	7200	6967	0.799914	0.192909	0.00717669	6966	0.989664	0.0100488	0.000287109	6956	0.943071	0.0231455	0.0337838
KHM	Cambodia	EAP	DHS	2005	557	14243	14177	0.112718	0.812513	0.074769	14218	0.72162	0.00175833	0.276621	14126	0.587144	0.0411298	0.371726
KHM	Cambodia	EAP	DHS	2010	611	15667	15603	0.214125	0.721336	0.0645389	15649	0.857563	0.00185315	0.140584	15472	0.649302	0.0871251	0.263573
KHM	Cambodia	EAP	DHS	2014	611	15825	15801	0.269413	0.657806	0.0727802	15824	0.942429	0.00290698	0.0546638	15782	0.709543	0.130909	0.159549
KHM	Cambodia	EAP	DHS	2022	709	20806	20802	0.389963	0.544323	0.0657148	20801	0.983847	0.00451901	0.0116341	20745	0.941576	0.0183177	0.040106
KIR	Kiribati	EAP	MICS	2019	164	3280	3038	0.287689	0.628703	0.0836076	3053	0.396987	0.00458565	0.598428	2959	0.124704	0.278472	0.596823
LAO	Laos	EAP	MICS	2006	300	5995	5890	0.206791	0.704075	0.0891341	5842	0.728518	0.0593975	0.212085	5861	0.61167	0.0100665	0.378263
LAO	Laos	EAP	MICS	2012	998	19960	18817	0.525748	0.378222	0.0960302	18723	0.832292	0.0378145	0.129894	18559	0.687914	0.306482	0.00560375
LAO	Laos	EAP	MICS	2017	1165	23299	22236	0.527073	0.388694	0.0842328	22264	0.956971	0.0102407	0.0327884	22213	0.824022	0.171296	0.00468194
LBR	Liberia	SSA	DHS	2007	298	6824	6798	0.401147	0.00470727	0.594145	6797	0.595557	0.0370752	0.367368	6779	0.287211	0.0991297	0.61366
LBR	Liberia	SSA	MIS	2009	150	4162	4157	0.398845	0.00144335	0.599711	4143	0.586531	0.0205165	0.392952	4154	0.316562	0.0647569	0.618681
LBR	Liberia	SSA	MIS	2011	150	4162	4157	0.467164	0.00240558	0.530431	4161	0.657054	0.0100937	0.332853	4150	0.371807	0.0785542	0.549639
LBR	Liberia	SSA	DHS	2013	322	9333	9332	0.364231	0.00214316	0.633626	9333	0.637523	0.0156434	0.346834	9330	0.287996	0.0667738	0.64523
LBR	Liberia	SSA	MIS	2016	150	4218	4212	0.468186	0.0014245	0.530389	4212	0.776353	0.00830959	0.215337	4211	0.393493	0.0938019	0.512705
LBR	Liberia	SSA	DHS	2020	325	9068	9068	0.44839	0.00253639	0.549074	9068	0.827305	0.0162109	0.156484	9068	0.393582	0.546648	0.0597706
LBR	Liberia	SSA	MIS	2022	150	4306	4303	0.522426	0.00255636	0.475017	4306	0.880399	0.0127729	0.106828	4299	0.47104	0.48616	0.0428007
LCA	Saint Lucia	LAC	MICS	2012	100	2009	1716	0.857226	0.142191	0.000582751	1717	0.995341	0.00407688	0.000582411	1718	0.713038	0.286962	0
LSO	Lesotho	SSA	DHS	2009	400	9391	9325	0.579839	0.00171582	0.418445	9382	0.637284	0.00628864	0.356427	9209	0.524596	0.385927	0.0894777
LSO	Lesotho	SSA	DHS	2014	399	9402	9398	0.611726	0.00223452	0.38604	9402	0.693044	0.00244629	0.30451	9401	0.592703	0.37496	0.032337
LSO	Lesotho	SSA	MICS	2018	395	10283	8706	0.668619	0.0034459	0.327935	8733	0.720944	0.000458033	0.278598	8711	0.628516	0.320859	0.0506256
MAR	Morocco	MENA	DHS	2004	480	11513	10989	0.798799	0.000546001	0.200655	0	0	0	0	0	0	0	0
MDG	Madagascar	SSA	DHS	2009	594	17857	17824	0.298362	0.555655	0.145983	17826	0.36458	0.0223269	0.613093	16962	0.336812	0.054062	0.609126
MDG	Madagascar	SSA	MIS	2011	267	8094	8092	0.307464	0.536456	0.15608	8092	0.371478	0.0606772	0.567845	8092	0.440064	0.0983688	0.461567
MDG	Madagascar	SSA	MIS	2013	274	8574	8562	0.281126	0.610371	0.108503	8570	0.390548	0.0556593	0.553792	8304	0.359706	0.129456	0.510838
MDG	Madagascar	SSA	MIS	2016	358	11284	11267	0.284637	0.474217	0.241147	11281	0.350146	0.0981296	0.551724	11268	0.340078	0.129837	0.530085
MDG	Madagascar	SSA	MICS	2018	774	20117	17687	0.306722	0.589359	0.103918	17697	0.352659	0.0520427	0.595299	17101	0.354541	0.20876	0.4367
MDG	Madagascar	SSA	DHS	2021	650	20510	20301	0.388257	0.518398	0.0933452	20487	0.454435	0.0587202	0.486845	20455	0.384454	0.116451	0.499096
MDV	Maldives	SA	DHS	2009	139	3310	3295	0.99302	0.00121396	0.00576631	3308	0.998489	0	0.00151149	3303	0.944293	0.000302755	0.0554042
MDV	Maldives	SA	DHS	2017	135	2871	2869	0.983618	0.00313698	0.013245	2835	0.998589	0	0.00141093	2857	0.939447	0.00315016	0.0574029
MEX	Mexico	LAC	MICS	2015	531	11825	10670	0.969166	0.00131209	0.029522	10644	0.761838	0.235814	0.00234874	10679	0.950183	0.0463527	0.00346474
MLI	Mali	SSA	DHS	2006	407	12998	12845	0.228104	0	0.771896	0	0	0	0	0	0	0	0
MLI	Mali	SSA	MICS	2010	932	13980	13788	0.328764	0.0125471	0.658689	13334	0.435503	0.0585721	0.505925	13688	0.30976	0.0225015	0.667738
MLI	Mali	SSA	DHS	2013	413	10105	10074	0.284296	0.0146913	0.701013	10084	0.525387	0.128719	0.345894	10090	0.281368	0.102577	0.616056
MLI	Mali	SSA	MICS	2015	594	12460	11807	0.325654	0.00779199	0.666554	11758	0.465896	0.0321483	0.501956	11798	0.554755	0.267249	0.177996
MLI	Mali	SSA	MIS	2015	177	4240	4220	0.346445	0	0.653555	4240	0.592925	0	0.407075	4240	0.373113	0.109434	0.517453
MLI	Mali	SSA	DHS	2018	345	9510	9393	0.385819	0.0158629	0.598318	9128	0.62489	0.149759	0.225351	9488	0.44277	0.201623	0.355607
MLI	Mali	SSA	MIS	2021	224	5627	5624	0.442034	0.00711238	0.550853	5566	0.639059	0.0634208	0.297521	5608	0.514979	0.100749	0.384272
MMR	Myanmar	EAP	DHS	2016	441	12500	12482	0.324708	0.594296	0.0809966	12467	0.739232	0.00922435	0.251544	12379	0.300751	0.637451	0.0617982
MNG	Mongolia	EAP	MICS	2005	253	6325	6165	0.128467	0.688727	0.182806	6137	0.799576	0.200424	0	6131	0.823357	0.176643	0
MNG	Mongolia	EAP	MICS	2010	419	10475	10010	0.151249	0.56044	0.288312	9980	0.692886	0.307114	0	10030	0.992423	0.00757727	0
MNG	Mongolia	EAP	MICS	2014	620	15500	8283	0.523482	0.476518	0	8048	1	0	0	7783	0.870615	0.129385	0
MNG	Mongolia	EAP	MICS	2018	580	14500	7308	0.639573	0.297756	0.062671	7377	0.916768	0.00867561	0.0745561	7287	0.888431	0.111569	0
MOZ	Mozambique	SSA	MICS	2008	715	14300	13942	0.323842	0.000717257	0.675441	13915	0.402946	0	0.597054	13904	0.248777	0.569333	0.18189
MOZ	Mozambique	SSA	AIS	2009	270	6097	6057	0.322272	0.00280667	0.674922	6047	0.407144	0.00611874	0.586737	5668	0.542167	0.187368	0.270466
MOZ	Mozambique	SSA	DHS	2011	610	13919	13900	0.325108	0.168058	0.506835	13879	0.41026	0	0.58974	13685	0.284545	0.543661	0.171794
MOZ	Mozambique	SSA	AIS	2015	306	7169	7160	0.410754	0.117598	0.471648	7159	0.511105	0	0.488895	7155	0.369811	0.418169	0.21202
MOZ	Mozambique	SSA	MIS	2018	224	6196	6193	0.43097	0.000484418	0.568545	6194	0.528253	0.00419761	0.467549	6170	0.474554	0.21799	0.307455
MRT	Mauritania	SSA	MICS	2015	414	11874	11494	0.543936	0	0.456064	11387	0.520155	0.374901	0.104944	11581	0.541922	0.0900613	0.368017
MRT	Mauritania	SSA	DHS	2021	1200	11658	11643	0.565146	0.0290303	0.405823	11652	0.780209	0.130278	0.0895125	11431	0.520514	0.13892	0.340565
MWI	Malawi	SSA	MICS	2006	1039	31170	30469	0.169713	0.000262562	0.830024	30511	0.239487	0.00694831	0.753564	29764	0.668727	0.099617	0.231656
MWI	Malawi	SSA	DHS	2010	849	24825	24813	0.198686	0.00201507	0.799299	24821	0.318762	0.033238	0.648	24495	0.708961	0.0382119	0.252827
MWI	Malawi	SSA	MIS	2012	140	3404	3404	0.318743	0.000293772	0.680964	3402	0.439741	0.257496	0.302763	3395	0.815022	0.0539028	0.131075
MWI	Malawi	SSA	MICS	2014	1132	28304	26528	0.238352	7.5392e-05	0.761573	26537	0.402457	0.000829031	0.596714	26533	0.688991	0.284589	0.0264199
MWI	Malawi	SSA	MIS	2014	140	3405	3404	0.366334	0.00323149	0.630435	3402	0.52234	0.235156	0.242504	3397	0.836915	0.0429791	0.120106
MWI	Malawi	SSA	DHS	2015	850	26361	26350	0.28315	0.000303605	0.716546	26355	0.485183	0.00641245	0.508404	26358	0.784088	0.191669	0.0242431
MWI	Malawi	SSA	MIS	2017	150	3729	3729	0.433628	0.000536337	0.565835	3729	0.611424	0.0163583	0.372218	3728	0.792382	0.178648	0.02897
MWI	Malawi	SSA	MICS	2020	1091	26185	24768	0.28012	0.00181686	0.718064	24773	0.547128	0.00367335	0.449199	24697	0.777827	0.198769	0.0234037
NAM	Namibia	SSA	DHS	2006	500	9200	9066	0.538275	0.00408118	0.457644	8695	0.649454	0.0319724	0.318574	8739	0.586223	0.239959	0.173819
NAM	Namibia	SSA	DHS	2013	550	9849	9787	0.605395	0.00500664	0.389598	9786	0.767832	0.0326998	0.199469	9632	0.747924	0.228094	0.0239826
NER	Niger	SSA	DHS	2006	342	7660	7655	0.200653	0	0.799347	0	0	0	0	0	0	0	0
NER	Niger	SSA	DHS	2012	476	10750	10718	0.255085	0.00615787	0.738757	10358	0.245511	0.0977988	0.65669	10572	0.126088	0.00463488	0.869277
NER	Niger	SSA	MIS	2021	207	4729	4729	0.216959	0.000422922	0.782618	4691	0.346621	0.102537	0.550842	4713	0.423509	0.398684	0.177806
NGA	Nigeria	SSA	MICS	2007	1110	28603	26340	0.578626	0.00968109	0.411693	25629	0.729174	0.0360139	0.234812	23729	0.597328	0.323992	0.0786801
NGA	Nigeria	SSA	DHS	2008	886	34070	33885	0.600236	0.0101225	0.389641	32882	0.745271	0.0490542	0.205675	33647	0.557672	0.096175	0.346153
NGA	Nigeria	SSA	MIS	2010	239	5895	5876	0.623383	0.00357386	0.373043	5877	0.769951	0.0347116	0.195338	5863	0.530445	0.19154	0.278015
NGA	Nigeria	SSA	MICS	2011	1480	29349	28824	0.647134	0.00555093	0.347315	28157	0.793444	0.0274887	0.179067	27396	0.612097	0.321835	0.066068
NGA	Nigeria	SSA	DHS	2013	896	38522	38419	0.654598	0.00601265	0.339389	38447	0.795797	0.0483783	0.155825	38410	0.61057	0.0569123	0.332518
NGA	Nigeria	SSA	MIS	2015	326	7745	7745	0.680052	0.0139445	0.306004	7717	0.796035	0.0640145	0.139951	7736	0.676965	0.241856	0.0811789
NGA	Nigeria	SSA	MICS	2017	2239	35747	33725	0.695923	0.00996294	0.294114	33727	0.839001	0.0338898	0.127109	33750	0.656919	0.200207	0.142874
NGA	Nigeria	SSA	DHS	2018	1389	40427	40396	0.732053	0.00279731	0.26515	40280	0.882026	0.0195631	0.0984111	40260	0.6807	0.232091	0.0872081
NGA	Nigeria	SSA	MICS	2021	2079	41532	39304	0.746896	0.00760737	0.245497	39459	0.892724	0.0172838	0.0899921	38957	0.708217	0.230408	0.0613754
NGA	Nigeria	SSA	MIS	2021	567	13727	13711	0.646342	0.00824156	0.345416	13631	0.867581	0.0461448	0.0862739	13527	0.692319	0.233089	0.0745916
NIC	Nicaragua	LAC	ENDESA	2012	732	19675	19658	0.532506	0.0590091	0.408485	19560	0.983589	0	0.016411	19581	0.49119	0.477759	0.0310505
NPL	Nepal	SA	DHS	2006	260	8707	8555	0.204325	0.0420807	0.753594	8525	0.750264	0.0118475	0.237889	8571	0.32995	0.570179	0.0998717
NPL	Nepal	SA	DHS	2011	289	10826	10814	0.340485	0.0201591	0.639356	10690	0.813938	0.0167446	0.169317	10761	0.430164	0.492891	0.0769445
NPL	Nepal	SA	MICS	2014	455	11375	10881	0.308152	0.0306957	0.661152	10770	0.787372	0.0148561	0.197772	10819	0.366762	0.553009	0.0802292
NPL	Nepal	SA	DHS	2016	383	11040	11024	0.348603	0.00761974	0.643777	11031	0.879884	0.00616445	0.113952	11034	0.429128	0.491481	0.079391
NPL	Nepal	SA	MICS	2019	512	12800	12641	0.422435	0.0133692	0.564196	12626	0.914383	0.00752416	0.0780928	12435	0.46932	0.474065	0.0566144
NPL	Nepal	SA	DHS	2022	476	13786	13778	0.435477	0.00762084	0.556902	13764	0.932578	0.00421389	0.0632084	13775	0.502069	0.352595	0.145336
PAK	Pakistan	SA	DHS	2007	972	95441	13663	0.468565	0	0.531435	13646	0.582735	0.00403049	0.413235	13604	0.578286	0.0647604	0.356954
PAK	Pakistan	SA	DHS	2013	498	12943	12928	0.602645	0.00131498	0.39604	12771	0.721635	0.236865	0.0415003	12918	0.687258	0.180291	0.132451
PAK	Pakistan	SA	DHS	2018	561	14540	14503	0.686134	0.0029649	0.310901	14174	0.768308	0.214054	0.0176379	14448	0.711863	0.149571	0.138566
PAN	Panama	LAC	MICS	2013	544	10951	9882	0.684477	0.151791	0.163732	9878	0.884896	0.00293582	0.112168	9864	0.872871	0.0172344	0.109895
PER	Peru	LAC	DHS	2006	1851	46073	45627	0.465689	0.0833498	0.450961	45813	0.847183	0.0448126	0.108004	44851	0.395287	0.481037	0.123676
PER	Peru	LAC	DHS	2008	1851	46073	45627	0.465689	0.0833498	0.450961	45813	0.847183	0.0448126	0.108004	44851	0.395287	0.481037	0.123676
PER	Peru	LAC	DHS	2009	1132	26834	26535	0.477106	0.0785001	0.444394	26617	0.867265	0.0326859	0.100049	26504	0.387187	0.468835	0.143978
PER	Peru	LAC	DHS	2010	1132	26605	26344	0.488157	0.0859019	0.425941	26488	0.880776	0.0318257	0.0873981	26376	0.395397	0.462655	0.141947
PER	Peru	LAC	DHS	2011	1132	26528	26368	0.498786	0.089237	0.411977	26405	0.887824	0.0328347	0.079341	26412	0.408716	0.449152	0.142132
PER	Peru	LAC	DHS	2012	1426	26817	26677	0.521873	0.0759456	0.402182	26694	0.888889	0.0358508	0.0752604	26725	0.428288	0.431543	0.140168
PHL	Philippines	EAP	DHS	2008	792	12469	12465	0.645888	0.261131	0.0929803	12467	0.838534	0.00906393	0.152402	12449	0.677645	0.301068	0.0212869
PHL	Philippines	EAP	DHS	2013	800	14804	14797	0.689734	0.214773	0.0954923	14800	0.866824	0.0131081	0.120068	14790	0.71812	0.257945	0.0239351
PHL	Philippines	EAP	DHS	2017	1249	27496	27493	0.697778	0.216128	0.0860946	27489	0.909637	0.0115319	0.0788315	27491	0.661416	0.308428	0.0301553
PHL	Philippines	EAP	DHS	2022	1247	30372	30362	0.780844	0.162012	0.0571438	30371	0.95387	0.0108656	0.0352639	30372	0.758758	0.237884	0.00335836
PNG	Papua New Guinea	EAP	DHS	2018	767	16021	15884	0.185029	0.661043	0.153928	15857	0.472094	0.064451	0.463455	15854	0.302069	0.464047	0.233884
PRY	Paraguay	LAC	MICS	2016	499	8008	7302	0.827445	0.0149274	0.157628	7303	0.951938	0.00753115	0.0405313	7266	0.913845	0.0619323	0.0242224
PSE	Palestine	MENA	MICS	2010	583	13891	12243	0.992077	0.00392061	0.00400229	0	0	0	0	0	0	0	0
PSE	Palestine	MENA	MICS	2014	400	10000	9118	0.999452	0	0.000548366	9109	0.99989	0	0.000109782	9106	0.990775	0.00900505	0.000219635
PSE	Palestine	MENA	MICS	2020	344	8256	7633	0.997118	0	0.00288222	7628	0.99882	0	0.00117986	7616	0.973477	0.0246849	0.00183824
RWA	Rwanda	SSA	DHS	2005	462	10272	10267	0.147171	0	0.852829	0	0	0	0	0	0	0	0
RWA	Rwanda	SSA	DHS	2008	249	7377	7364	0.179794	0	0.820206	0	0	0	0	0	0	0	0
RWA	Rwanda	SSA	DHS	2010	492	12540	12375	0.184889	0.000161616	0.814949	12490	0.943074	0.00736589	0.0495596	12334	0.487271	0.461245	0.0514837
RWA	Rwanda	SSA	MIS	2013	159	4766	4763	0.224018	0.000209952	0.775772	4763	0.996851	0.000839807	0.00230947	4764	0.459908	0.122166	0.417926
RWA	Rwanda	SSA	DHS	2015	492	12699	12685	0.266378	0	0.733622	12698	0.997086	0.00141755	0.0014963	12690	0.324429	0.659653	0.015918
RWA	Rwanda	SSA	MIS	2017	160	4742	4679	0.309895	0.000213721	0.689891	4687	0.99552	0.00106678	0.0034137	4680	0.408333	0.502564	0.0891026
RWA	Rwanda	SSA	DHS	2020	500	12949	12947	0.331969	0.0133622	0.654669	12948	0.997992	0.000617856	0.00139018	12939	0.441688	0.554602	0.00370971
SDN	Sudan	SSA	MICS	2010	560	14000	13698	0.0905242	0.00284713	0.906629	13057	0.166194	0.224477	0.609328	11630	0.304815	0.333276	0.361909
SDN	Sudan	SSA	MICS	2014	680	17000	15738	0.1267	0.000953107	0.872347	15442	0.246212	0.301645	0.452144	14573	0.255061	0.0599053	0.685034
SEN	Senegal	SSA	DHS	2005	376	7407	7366	0.60019	0.000135759	0.399674	0	0	0	0	0	0	0	0
SEN	Senegal	SSA	MIS	2006	150	3063	3048	0.649606	0	0.350394	0	0	0	0	0	0	0	0
SEN	Senegal	SSA	MIS	2009	320	9291	9128	0.498904	0.0035057	0.49759	9113	0.649951	0.00932733	0.340722	8915	0.494784	0.0665171	0.438699
SEN	Senegal	SSA	DHS	2011	391	7902	7900	0.547468	0.00278481	0.449747	7901	0.660929	0.0251867	0.313884	7897	0.570343	0.0992782	0.330379
SEN	Senegal	SSA	DHS	2013	200	4175	4162	0.661701	0.00120135	0.337098	4169	0.708563	0.0105541	0.280883	3959	0.572114	0.119727	0.308159
SEN	Senegal	SSA	DHS	2014	400	8406	8352	0.648467	0.00119732	0.350335	8357	0.7042	0.0147182	0.281082	8188	0.584636	0.116878	0.298486
SEN	Senegal	SSA	DHS	2015	214	4511	4511	0.70317	0.0022168	0.294613	4510	0.738803	0.0552106	0.205987	4484	0.629126	0.059545	0.311329
SEN	Senegal	SSA	DHS	2016	214	4437	4360	0.708028	0.000688073	0.291284	4435	0.73867	0.00202931	0.259301	4377	0.572081	0.0436372	0.384281
SEN	Senegal	SSA	DHS	2017	400	8380	8168	0.703355	0.00220372	0.294442	8315	0.766206	0.00192423	0.23187	8245	0.666343	0.0719224	0.261734
SEN	Senegal	SSA	DHS	2018	214	4592	4459	0.765867	0.00269119	0.231442	4582	0.764077	0.00414666	0.231777	4438	0.682289	0.044164	0.273547
SEN	Senegal	SSA	DHS	2019	214	4538	4427	0.784052	0.000903546	0.215044	4538	0.800353	0.00242398	0.197223	4489	0.697483	0.0501225	0.252395
SEN	Senegal	SSA	MIS	2020	207	4920	4880	0.539959	0.0057377	0.454303	4805	0.698439	0.0156087	0.285952	4776	0.554648	0.113065	0.332286
SLE	Sierra Leone	SSA	MICS	2006	320	8000	7037	0.322865	0.00142106	0.675714	7056	0.643566	0.069161	0.287273	6791	0.286703	0.340303	0.372994
SLE	Sierra Leone	SSA	DHS	2008	353	7284	7268	0.399285	0.0026142	0.598101	7269	0.671206	0.0828174	0.245976	7155	0.327603	0.113627	0.55877
SLE	Sierra Leone	SSA	MICS	2010	480	11923	11219	0.416882	0.00579374	0.577324	11280	0.70656	0.0492021	0.244238	10951	0.471099	0.164825	0.364076
SLE	Sierra Leone	SSA	DHS	2013	435	12629	12553	0.416793	0.00191189	0.581295	12565	0.76928	0.0316753	0.199045	12540	0.470096	0.140191	0.389713
SLE	Sierra Leone	SSA	MIS	2016	336	6719	6718	0.407859	0.0116106	0.58053	6712	0.827622	0.0420143	0.130364	6688	0.530652	0.177183	0.292165
SLE	Sierra Leone	SSA	MICS	2017	600	15605	15248	0.448846	0.00327912	0.547875	15298	0.848869	0.0148385	0.136292	15253	0.472759	0.210582	0.316659
SLE	Sierra Leone	SSA	DHS	2019	569	13234	13227	0.5141	0.00113404	0.484766	13233	0.879166	0.0335525	0.0872818	12967	0.57307	0.164957	0.261973
SLV	El Salvador	LAC	MICS	2014	708	14160	12491	0.809543	0.00352254	0.186935	12470	0.998717	0.00064154	0.00064154	12429	0.830558	0.16365	0.0057929
SOM	Somalia	SSA	MICS	2006	250	6000	5906	0.334575	0.0172706	0.648154	5940	0.458418	0.222896	0.318687	5885	0.293288	0.293118	0.413594
SSD	South Sudan	SSA	MICS	2010	398	9950	9185	0.0232989	0.102667	0.874034	8993	0.150673	0.128656	0.720672	8780	0.173121	0.5959	0.230979
STP	Sao Tome and Principe	SSA	DHS	2009	104	3536	3512	0.349658	0.627278	0.0230638	0	0	0	0	0	0	0	0
STP	Sao Tome and Principe	SSA	MICS	2014	131	3930	3488	0.415424	0.575115	0.00946101	3486	0.997418	0.00200803	0.000573723	3477	0.985332	0.0146678	0
STP	Sao Tome and Principe	SSA	MICS	2019	127	3728	3423	0.33421	0.65352	0.0122699	3415	0.997072	0.00263543	0.000292826	3424	0.987442	0.0125584	0
SUR	Suriname	LAC	MICS	2006	249	6593	5667	0.774484	0.160755	0.0647609	5735	0.945946	0.00470793	0.0493461	5657	0.986919	0.00724766	0.00583348
SUR	Suriname	LAC	MICS	2010	448	9356	7388	0.769626	0.159448	0.0709258	7393	0.941161	0.0178547	0.0409847	7343	0.97072	0.025875	0.0034046
SUR	Suriname	LAC	MICS	2018	470	9508	7813	0.838474	0.146167	0.015359	7891	0.988468	0.00582943	0.0057027	7700	0.933766	0.0427273	0.0235065
SWZ	Eswatini	SSA	DHS	2007	275	4843	4836	0.890819	0.00186104	0.10732	4825	0.887668	0.000414508	0.111917	4822	0.782041	0.12443	0.0935297
SWZ	Eswatini	SSA	MICS	2010	365	5475	4830	0.931263	0.00124224	0.0674948	4816	0.915282	0.00103821	0.0836794	4818	0.808842	0.0251142	0.166044
SWZ	Eswatini	SSA	MICS	2014	347	5211	4861	0.943016	0.000411438	0.0565727	4860	0.92716	0	0.0728395	4845	0.868318	0.124252	0.00743034
SWZ	Eswatini	SSA	MICS	2022	351	5265	4667	0.971502	0.00149989	0.0269981	4670	0.977944	0.0012848	0.0207709	4669	0.913258	0.0730349	0.0137074
SYR	Syria	MENA	MICS	2006	1002	20022	18966	0.963461	0.000843615	0.0356955	18856	1	0	0	18826	0.951609	0.0483905	0
TCD	Chad	SSA	MICS	2010	459	17668	16347	0.0612345	0.0036704	0.935095	16197	0.220349	0.027289	0.752362	15417	0.550366	0.0727768	0.376857
TCD	Chad	SSA	DHS	2015	624	17233	16719	0.0869071	0.00305042	0.910042	17166	0.230048	0.0539438	0.716008	17178	0.432879	0.338689	0.228432
TCD	Chad	SSA	MICS	2019	769	19217	18876	0.180971	0.0205552	0.798474	16872	0.315493	0.121799	0.562707	18075	0.367524	0.108271	0.524205
TGO	Togo	SSA	MICS	2010	448	6651	6009	0.821268	0.000332834	0.178399	6006	0.751582	0.000666001	0.247752	6011	0.610547	0.155548	0.233905
TGO	Togo	SSA	DHS	2014	330	9549	9536	0.855495	0.000104866	0.1444	9540	0.827987	0.163836	0.0081761	9493	0.552302	0.111556	0.336142
TGO	Togo	SSA	MICS	2017	360	7204	6807	0.867489	0.000293815	0.132217	6790	0.891605	0.00397644	0.104418	6802	0.585857	0.227874	0.186269
TGO	Togo	SSA	MIS	2017	171	4909	4909	0.845386	0	0.154614	4909	0.881442	0.00651864	0.112039	4909	0.685476	0.234671	0.0798533
THA	Thailand	EAP	MICS	2006	1448	43440	40446	0.691861	0.299955	0.00818375	40485	0.989749	0.00395208	0.00629863	40382	0.970507	0.0259522	0.00354118
THA	Thailand	EAP	MICS	2013	1350	26850	23978	0.988489	0.00671449	0.00479606	23963	0.995326	0.00162751	0.00304636	23544	0.981099	0.0175841	0.00131668
THA	Thailand	EAP	MICS	2016	1579	31010	28619	0.805479	0.187707	0.00681366	28645	0.990086	0.00460813	0.00530634	28603	0.958746	0.0365696	0.00468482
THA	Thailand	EAP	MICS	2019	1958	40660	35597	0.847824	0.14372	0.00845577	35598	0.993539	0.00415754	0.0023035	35586	0.980442	0.0194177	0.000140505
THA	Thailand	EAP	MICS	2022	1727	34540	30003	0.890144	0.105656	0.00419958	30004	0.994134	0.00389948	0.0019664	30003	0.982435	0.0173983	0.00016665
TJK	Tajikistan	ECA	MICS	2005	290	6968	6669	0.17094	0.508922	0.320138	6677	0.849633	0.0235136	0.126853	6600	0.48697	0.51303	0
TJK	Tajikistan	ECA	DHS	2012	356	6432	6413	0.535475	0.245751	0.218774	6409	0.923857	0.00249649	0.0736464	6422	0.634382	0.273279	0.0923388
TJK	Tajikistan	ECA	DHS	2017	366	7843	7843	0.536912	0.301798	0.16129	7843	0.947979	0.00204004	0.0499809	7842	0.618975	0.0920683	0.288957
TKM	Turkmenistan	ECA	MICS	2006	252	5208	4745	0.912329	0.0876712	0	4711	0.998726	0.00127361	0	5008	0.981829	0.0181709	0
TKM	Turkmenistan	ECA	MICS	2016	305	6101	5790	0.980138	0.0198618	0	5828	0.997255	0.00274537	0	5852	0.999316	0.000683527	0
TKM	Turkmenistan	ECA	MICS	2019	318	6361	6194	0.997901	0.00209881	0	6170	0.997569	0.00243112	0	6186	0.996767	0.00323311	0
TLS	Timor-Leste	EAP	DHS	2010	455	11463	11453	0.329346	0.0455776	0.625076	11443	0.729966	0.00725334	0.262781	11392	0.291345	0.0408181	0.667837
TLS	Timor-Leste	EAP	DHS	2016	455	11502	11502	0.463224	0.0243436	0.512433	11502	0.830986	0.0100852	0.158929	11496	0.433368	0.182759	0.383873
TON	Tonga	EAP	MICS	2019	139	2751	2485	0.967807	0.0293763	0.0028169	2495	0.966333	0.0324649	0.0012024	2498	0.539231	0.459568	0.00120096
TUN	Tunisia	MENA	MICS	2012	480	9600	9169	0.988221	0.000218126	0.0115607	9151	0.996175	0.00349689	0.000327833	9164	0.997272	0.00250982	0.000218245
TUN	Tunisia	MENA	MICS	2018	600	11996	11223	0.996079	0.000445514	0.00347501	11212	0.99777	0.00151623	0.000713521	11217	0.9885	0.00436837	0.00713203
TUN	Tunisia	MENA	MICS	2023	500	11000	8915	0.99742	0.000224341	0.00235558	8907	0.997193	0.00202088	0.000785899	8918	0.989572	0.00269119	0.00773716
TUR	Turkey	ECA	DHS	2008	633	10525	9970	0.794483	0.157573	0.0479438	0	0	0	0	0	0	0	0
TUR	Turkey	ECA	DHS	2013	641	11794	11541	0.870289	0.106057	0.0236548	0	0	0	0	0	0	0	0
TUR	Turkey	ECA	DHS	2018	750	11056	10868	0.894829	0.0878727	0.0172985	0	0	0	0	0	0	0	0
TUV	Tuvalu	EAP	MICS	2020	30	372	288	0.954861	0.0451389	0	290	0.948276	0.0517241	0	289	0.629758	0.311419	0.0588235
TZA	Tanzania	SSA	DHS	2005	475	9735	9715	0.281112	0.000102934	0.718785	9718	0.00473348	0.490224	0.505042	9709	0.196107	0.396436	0.407457
TZA	Tanzania	SSA	AIS	2008	475	8497	8493	0.318144	0.000235488	0.68162	8491	0.0117772	0.54599	0.442233	8491	0.39536	0.230597	0.374043
TZA	Tanzania	SSA	DHS	2010	475	9623	9585	0.338758	0.000521648	0.66072	0	0	0	0	0	0	0	0
TZA	Tanzania	SSA	AIS	2012	583	10040	10028	0.348724	0.000299162	0.650977	10029	0.647522	0	0.352478	10016	0.683706	0.180012	0.136282
TZA	Tanzania	SSA	DHS	2016	608	12563	12552	0.440169	0.000478011	0.559353	12543	0.744798	0.0377103	0.217492	12390	0.760291	0.208636	0.0310734
TZA	Tanzania	SSA	MIS	2017	442	9330	9329	0.423732	0.00235824	0.573909	9320	0.773712	0.0104077	0.21588	9298	0.766939	0.204453	0.0286083
TZA	Tanzania	SSA	DHS	2022	628	15705	15669	0.537494	0.0201672	0.442338	15679	0.848651	0.0260221	0.125327	15570	0.672254	0.166731	0.161015
UGA	Uganda	SSA	DHS	2006	368	8870	8852	0.229327	0	0.770673	8800	0	0.554318	0.445682	8639	0.241232	0.748119	0.0106494
UGA	Uganda	SSA	MIS	2009	170	4421	4406	0.287108	0	0.712892	4408	0	0.622278	0.377722	4373	0.309856	0.677796	0.0123485
UGA	Uganda	SSA	AIS	2011	470	11340	11319	0.31266	0	0.68734	11319	0.644138	0	0.355862	11183	0.341948	0.648931	0.00912099
UGA	Uganda	SSA	DHS	2011	404	9033	8998	0.336186	0	0.663814	8997	0	0.647549	0.352451	8993	0.364951	0.628489	0.00656066
UGA	Uganda	SSA	MIS	2015	210	5345	5286	0.279607	0.000189179	0.720204	5337	0.608582	0.00168634	0.389732	5272	0.382208	0.517451	0.100341
UGA	Uganda	SSA	DHS	2016	696	19588	19556	0.335907	0.00562487	0.658468	19564	0.674606	0.007156	0.318238	19539	0.387328	0.521163	0.0915093
UGA	Uganda	SSA	MIS	2018	318	8351	8350	0.333413	0.000479042	0.666108	8350	0.680838	0.00143713	0.317725	8345	0.360455	0.622049	0.0174955
UZB	Uzbekistan	ECA	MICS	2006	375	10505	10036	0.402152	0.551614	0.0462336	10149	0.994482	0.00541925	9.85319e-05	10186	0.989692	0.0103083	0
UZB	Uzbekistan	ECA	MICS	2022	556	15627	4166	0.944551	0.0487278	0.00672108	4122	0.905143	0.0691412	0.0257157	4052	0.943485	0.010612	0.0459033
VNM	Vietnam	EAP	AIS	2005	122	3029	3029	0.788379	0.0508419	0.160779	3029	0.921756	0.0039617	0.0742819	2932	0.784789	0.0784447	0.136767
VNM	Vietnam	EAP	MICS	2006	150	5103	5072	0.839511	0.027011	0.133478	5073	0.946777	0.00236546	0.0508575	4814	0.885127	0.0299128	0.0849605
VNM	Vietnam	EAP	MICS	2011	399	7948	7727	0.920797	0.0144946	0.0647082	7662	0.985121	0.00234926	0.0125294	7111	0.93264	0.0441569	0.0232035
VNM	Vietnam	EAP	MICS	2014	340	6800	6631	0.934399	0.0236767	0.0419243	6631	0.977831	0.00271452	0.0194541	6341	0.921779	0.0328024	0.0454187
VNM	Vietnam	EAP	MICS	2021	430	8600	8212	0.934364	0.0275207	0.038115	8215	0.985879	0.00657334	0.00754717	7810	0.938284	0.0355954	0.0261204
VUT	Vanuatu	EAP	MICS	2008	119	2963	2611	0.732286	0.0968977	0.170816	2614	0.656465	0.00994644	0.333588	2544	0.612028	0.0255503	0.362421
WSM	Samoa	EAP	MICS	2022	204	3675	3176	0.951196	0.0443955	0.00440806	3194	0.953663	0.0319349	0.014402	3179	0.519975	0.183706	0.29632
YEM	Yemen	MENA	MICS	2006	199	3979	3547	0.712997	0.00563857	0.281365	0	0	0	0	0	0	0	0
YEM	Yemen	MENA	DHS	2013	781	17351	17308	0.703432	0.296568	0	17272	0.14509	0.0103636	0.844546	17264	0.834453	0.147417	0.0181302
YEM	Yemen	MENA	MICS	2023	839	21100	6994	0.859737	0.00629111	0.133972	6902	0.736019	0.123298	0.140684	6954	0.667098	0.184354	0.148548
ZAF	South Africa	SSA	DHS	2016	746	11083	11023	0.944298	0.0134265	0.0422752	11067	0.95726	0.0205114	0.0222282	11012	0.899292	0.0441337	0.0565746
ZMB	Zambia	SSA	DHS	2007	319	7164	7157	0.367612	0.000139723	0.632248	7145	0.417915	0.000419874	0.581666	7079	0.657579	0.0878655	0.254556
ZMB	Zambia	SSA	DHS	2014	721	15920	15912	0.418866	0.000816993	0.580317	15898	0.540005	0.00169833	0.458297	15808	0.697495	0.0521888	0.250316
ZMB	Zambia	SSA	DHS	2018	545	12831	12807	0.455766	0.00156165	0.542672	12817	0.636654	0.00210658	0.361239	12760	0.496552	0.363793	0.139655
ZWE	Zimbabwe	SSA	DHS	2006	398	9285	9271	0.6653	0.00140222	0.333297	9267	0.601921	0.00129492	0.396784	9251	0.789212	0.0233488	0.187439
ZWE	Zimbabwe	SSA	MICS	2009	500	12500	11433	0.629406	0.00209919	0.368495	11429	0.607752	0.000174993	0.392073	11413	0.841584	0.00306668	0.155349
ZWE	Zimbabwe	SSA	DHS	2011	406	9756	9740	0.699487	0.00492813	0.295585	9739	0.641134	0.00061608	0.35825	9716	0.814944	0.0238781	0.161177
ZWE	Zimbabwe	SSA	MICS	2014	677	16922	15565	0.704401	0.00134918	0.29425	15554	0.709592	0.000385753	0.290022	15474	0.862285	0.00478222	0.132933
ZWE	Zimbabwe	SSA	DHS	2015	400	10534	10514	0.767548	0.00694312	0.225509	10520	0.754848	0.00161597	0.243536	10504	0.859958	0.0297982	0.110244
ZWE	Zimbabwe	SSA	MICS	2019	457	11882	10953	0.778417	0.00401716	0.217566	10941	0.797368	0.00210218	0.20053	10883	0.896168	0.00385923	0.0999724
