# Supplementary material for: Spatial variation in housing construction material in low- and middle-income countries: A Bayesian spatial prediction model of a key infectious diseases risk factor and social determinant of health
Source: PLOS Glob Public Health. 2024 Dec 18;4(12):e0003338. doi: 10.1371/journal.pgph.0003338 (PMC11654929; doi:10.1371/journal.pgph.0003338)
Supplement: S2 Data — Available at https://doi.org/10.5061/dryad.cjsxksnf8. (ZIP) [file pgph.0003338.s003.zip]

Archive with 6 entries (6 files):
- Housing_materials_supplementary_file_S3c_Roofs.tif
- Housing_materials_supplementary_file_S3d_Roofs_SE.tif
- Housing_materials_supplementary_file_S3e_Walls.tif
- Housing_materials_supplementary_file_S3f_Walls_SE.tif
- Housing_materials_supplementary_file_S3a_Floors.tif
- Housing_materials_supplementary_file_S3b_Floors_SE.tif
